# Supplementary material for: Cysteine-Reactive Free ISG15 Generates IL-1β–Producing CD8α+ Dendritic Cells at the Site of Infection
Source: J Immunol. 2018 Jun 11;201(2):604–14. doi: 10.4049/jimmunol.1701322 (PMC6036233; doi:10.4049/jimmunol.1701322)
Supplement: Data Supplement [file JI_1701322.zip]

Archive with 2 entries (2 files):
- JI_1701322_Supplemental_Figures_1.pdf
- manifest.xml
